# Supplementary material for: What makes a rhythm complex? The influence of musical training and accent type on beat perception
Source: PLoS One. 2018 Jan 10;13(1):e0190322. doi: 10.1371/journal.pone.0190322 (PMC5761885; doi:10.1371/journal.pone.0190322)
Supplement: S1 Data — Labels and descriptions can be found in the “readme” tab. (XLSX) [file pone.0190322.s022.xlsx]

## Sheet: Data
User_id	Years_training	Experiment	Accent_type	Beats_missing	Accents_offbeat	Accents_offbeat_category	Rating
133	0	2	1	6	6	0	9
171	0	1	1	0	0	0	2
104	8	2	1	4	2	0	10
9	15	1	1	4	4	1	5
143	20	1	1	2	2	1	2
99	10	1	1	0	0	0	1
74	10	2	2	0	0	0	1
128	1	2	1	2	2	1	5
103	0	1	1	4	6	2	3
141	0	2	1	2	0	0	1
73	25	1	1	0	0	0	5
50	13	2	1	4	4	1	8
38	18	1	1	4	4	1	1
34	5	2	1	2	2	1	3
76	0	1	2	2	4	2	3
36	0	1	2	6	8	1	1
130	6	2	1	2	0	0	3
73	25	1	2	4	6	2	1
96	5	2	1	4	4	1	2
38	18	1	2	2	4	2	2
118	3	2	1	0	0	0	8
97	24	1	1	2	2	1	2
101	11	1	2	0	0	0	1
118	3	2	1	0	0	0	3
141	0	2	2	4	6	2	8
76	0	1	2	4	4	1	4
17	0	2	1	0	0	0	5
171	0	1	2	0	0	0	2
77	23	1	2	4	2	0	2
88	8	2	2	6	6	0	3
128	1	2	1	2	2	1	7
111	17	1	1	2	2	1	2
50	13	2	1	4	6	2	8
47	8	2	1	6	8	1	6
37	5	1	1	6	10	2	1
9	15	1	1	6	8	1	4
44	5	2	1	6	8	1	1
105	8	2	2	0	0	0	1
162	12	1	2	6	10	2	2
101	11	1	1	4	4	1	6
104	8	2	1	2	0	0	3
88	8	2	1	4	2	0	8
171	0	1	1	2	4	2	2
76	0	1	1	2	0	0	9
48	24	2	1	0	0	0	1
74	10	2	1	4	6	2	10
77	23	1	2	6	6	0	8
155	4	1	1	2	2	1	6
118	3	2	2	4	4	1	1
9	15	1	1	2	2	1	4
17	0	2	2	6	6	0	8
63	5	2	1	2	0	0	4
103	0	1	2	6	10	2	2
32	20	1	2	6	8	1	5
163	9	1	2	2	4	2	2
105	8	2	1	4	4	1	3
28	0	1	1	2	4	2	3
34	5	2	2	0	0	0	9
153	8	1	2	2	0	0	3
50	13	2	1	4	4	1	5
118	3	2	2	4	4	1	1
73	25	1	1	2	0	0	6
38	18	1	2	0	0	0	1
77	23	1	1	2	0	0	1
99	10	1	2	2	4	2	1
130	6	2	2	2	2	1	2
162	12	1	1	0	0	0	3
49	5	1	2	0	0	0	5
103	0	1	2	0	0	0	4
47	8	2	2	4	4	1	1
128	1	2	2	2	0	0	9
50	13	2	1	0	0	0	2
9	15	1	2	6	10	2	2
100	14	2	2	2	0	0	8
37	5	1	1	4	2	0	6
133	0	2	1	6	6	0	9
169	0	1	1	4	6	2	9
44	5	2	1	0	0	0	5
143	20	1	1	2	2	1	6
100	14	2	2	2	0	0	7
160	1	1	2	2	4	2	2
167	6	1	2	4	2	0	3
128	1	2	2	4	6	2	10
17	0	2	2	4	4	1	1
99	10	1	1	6	6	0	9
163	9	1	2	6	10	2	7
46	14	1	1	2	2	1	3
104	8	2	2	0	0	0	1
34	5	2	2	0	0	0	9
162	12	1	2	0	0	0	1
77	23	1	1	4	6	2	2
130	6	2	2	4	6	2	2
155	4	1	2	2	4	2	1
9	15	1	1	2	0	0	3
50	13	2	2	4	2	0	3
162	12	1	1	4	6	2	2
103	0	1	1	0	0	0	3
48	24	2	2	4	6	2	9
137	7	2	2	2	2	1	10
88	8	2	1	6	6	0	9
77	23	1	2	6	6	0	5
171	0	1	1	2	2	1	8
26	12	1	2	2	0	0	4
38	18	1	2	0	0	0	2
73	25	1	1	0	0	0	3
118	3	2	2	2	0	0	1
44	5	2	1	6	6	0	8
157	14	1	2	0	0	0	2
81	4	2	2	4	2	0	9
133	0	2	1	2	0	0	8
78	25	2	2	4	4	1	8
163	9	1	2	2	2	1	8
49	5	1	2	2	2	1	5
74	10	2	2	4	4	1	3
99	10	1	2	4	4	1	7
63	5	2	1	6	6	0	7
37	5	1	2	4	6	2	1
171	0	1	2	2	4	2	2
88	8	2	1	6	6	0	8
76	0	1	1	6	8	1	9
167	6	1	2	4	4	1	4
48	24	2	2	2	0	0	2
143	20	1	1	2	4	2	5
38	18	1	2	6	8	1	5
104	8	2	1	2	0	0	7
157	14	1	2	2	2	1	3
99	10	1	1	6	6	0	8
54	10	2	2	0	0	0	3
38	18	1	2	4	4	1	3
105	8	2	2	4	2	0	1
28	0	1	2	6	6	0	6
34	5	2	2	6	6	0	8
103	0	1	2	6	6	0	3
63	5	2	1	0	0	0	3
9	15	1	2	4	6	2	5
37	5	1	2	2	2	1	2
47	8	2	2	4	2	0	1
137	7	2	1	0	0	0	1
167	6	1	2	6	8	1	4
77	23	1	1	6	6	0	1
32	20	1	2	6	6	0	8
4	25	1	1	4	4	1	3
130	6	2	1	4	2	0	1
141	0	2	2	2	2	1	6
57	7	2	2	2	2	1	10
26	12	1	2	2	4	2	1
36	0	1	1	6	10	2	10
133	0	2	1	0	0	0	8
160	1	1	1	2	4	2	10
44	5	2	2	4	4	1	3
32	20	1	1	2	0	0	5
167	6	1	2	2	0	0	5
100	14	2	1	4	4	1	4
99	10	1	2	0	0	0	9
128	1	2	2	2	2	1	10
103	0	1	2	6	10	2	6
46	14	1	1	0	0	0	2
162	12	1	2	2	2	1	3
103	0	1	1	2	0	0	6
141	0	2	1	2	0	0	1
118	3	2	1	4	6	2	4
155	4	1	1	6	8	1	7
162	12	1	1	6	6	0	7
130	6	2	1	0	0	0	3
28	0	1	2	2	4	2	9
32	20	1	2	2	0	0	8
34	5	2	2	4	2	0	10
96	5	2	2	2	2	1	8
74	10	2	2	6	6	0	1
9	15	1	1	0	0	0	2
143	20	1	2	6	8	1	10
128	1	2	1	2	0	0	9
101	11	1	1	2	0	0	7
104	8	2	2	6	8	1	2
133	0	2	1	6	8	1	8
171	0	1	1	4	6	2	6
50	13	2	1	4	4	1	5
63	5	2	1	4	6	2	6
99	10	1	1	4	6	2	10
47	8	2	2	6	6	0	1
111	17	1	1	2	2	1	1
9	15	1	2	6	8	1	7
50	13	2	1	6	8	1	5
44	5	2	2	0	0	0	5
105	8	2	2	4	4	1	1
4	25	1	1	6	6	0	4
157	14	1	2	4	6	2	2
81	4	2	1	2	0	0	1
77	23	1	1	4	4	1	3
88	8	2	1	2	2	1	7
76	0	1	2	2	0	0	4
118	3	2	2	4	4	1	1
4	25	1	2	4	2	0	3
26	12	1	2	0	0	0	2
38	18	1	2	2	2	1	2
9	15	1	1	4	6	2	7
37	5	1	1	6	8	1	1
103	0	1	2	4	4	1	5
63	5	2	1	4	2	0	3
54	10	2	2	0	0	0	2
161	10	1	2	4	2	0	5
105	8	2	2	4	4	1	1
96	5	2	1	0	0	0	1
34	5	2	1	2	2	1	2
77	23	1	2	4	6	2	4
99	10	1	2	2	4	2	2
88	8	2	2	0	0	0	2
162	12	1	2	2	2	1	2
143	20	1	2	4	2	0	6
128	1	2	2	0	0	0	8
39	7	1	1	2	2	1	5
74	10	2	2	6	8	1	1
46	14	1	2	2	4	2	4
104	8	2	2	2	2	1	2
128	1	2	2	0	0	0	7
47	8	2	2	6	6	0	1
99	10	1	1	6	10	2	5
111	17	1	1	4	6	2	2
37	5	1	1	6	10	2	4
100	14	2	2	2	0	0	2
9	15	1	2	2	0	0	1
133	0	2	2	2	0	0	5
169	0	1	1	2	2	1	3
18	5	1	1	4	6	2	9
77	23	1	2	4	6	2	4
96	5	2	2	2	0	0	10
162	12	1	1	2	2	1	3
130	6	2	1	2	0	0	4
76	0	1	1	4	6	2	9
26	12	1	1	4	4	1	2
17	0	2	1	4	2	0	6
77	23	1	1	4	6	2	2
34	5	2	2	4	2	0	9
105	8	2	2	4	6	2	1
9	15	1	2	4	6	2	3
37	5	1	2	2	0	0	4
63	5	2	2	2	0	0	2
103	0	1	1	4	2	0	7
50	13	2	1	2	0	0	2
160	1	1	1	2	4	2	9
104	8	2	1	4	6	2	1
46	14	1	1	6	8	1	7
99	10	1	1	6	8	1	10
162	12	1	1	0	0	0	3
88	8	2	1	4	2	0	7
143	20	1	1	0	0	0	1
38	18	1	1	4	6	2	3
167	6	1	1	2	0	0	1
74	10	2	2	2	2	1	1
157	14	1	1	4	2	0	4
162	12	1	1	2	4	2	3
133	0	2	2	4	2	0	4
47	8	2	2	4	4	1	2
170	7	1	2	6	10	2	2
111	17	1	2	4	6	2	4
99	10	1	2	2	2	1	2
9	15	1	1	6	6	0	4
100	14	2	2	4	4	1	3
50	13	2	2	2	2	1	1
26	12	1	1	6	6	0	8
118	3	2	2	4	6	2	1
73	25	1	2	0	0	0	1
77	23	1	2	2	0	0	4
48	24	2	2	2	0	0	4
76	0	1	1	2	0	0	8
105	8	2	1	2	0	0	2
162	12	1	2	2	2	1	2
81	4	2	2	2	0	0	8
44	5	2	1	0	0	0	1
28	0	1	1	2	0	0	2
63	5	2	2	2	0	0	1
37	5	1	1	2	4	2	8
47	8	2	1	2	2	1	2
84	3	2	1	2	2	1	9
73	25	1	1	2	2	1	6
111	17	1	1	4	6	2	4
70	14	2	2	6	8	1	6
46	14	1	2	4	6	2	5
167	6	1	2	4	4	1	1
171	0	1	1	2	2	1	4
88	8	2	1	0	0	0	6
76	0	1	1	0	0	0	6
157	14	1	2	6	8	1	3
133	0	2	2	4	2	0	7
162	12	1	1	4	2	0	6
104	8	2	2	2	2	1	5
74	10	2	2	0	0	0	1
99	10	1	2	6	8	1	1
143	20	1	2	2	0	0	5
100	14	2	2	6	8	1	6
46	14	1	1	4	2	0	5
128	1	2	2	0	0	0	8
167	6	1	1	0	0	0	1
46	14	1	2	6	10	2	6
155	4	1	1	4	6	2	4
130	6	2	2	0	0	0	1
99	10	1	1	4	2	0	4
96	5	2	1	2	0	0	2
167	6	1	1	2	2	1	2
73	25	1	2	4	6	2	1
171	0	1	1	4	2	0	5
26	12	1	1	2	0	0	1
70	14	2	2	4	6	2	3
171	0	1	1	2	0	0	3
88	8	2	2	4	4	1	4
77	23	1	2	2	2	1	3
96	5	2	1	0	0	0	3
76	0	1	2	6	10	2	3
141	0	2	2	6	8	1	9
170	7	1	1	2	2	1	1
47	8	2	2	0	0	0	1
9	15	1	1	2	4	2	9
50	13	2	1	4	4	1	5
167	6	1	1	2	0	0	1
63	5	2	2	4	4	1	2
32	20	1	1	4	6	2	7
46	14	1	1	2	4	2	3
105	8	2	1	4	4	1	3
9	15	1	2	6	8	1	4
44	5	2	2	2	2	1	5
118	3	2	1	4	2	0	9
103	0	1	2	0	0	0	3
73	25	1	2	0	0	0	1
50	13	2	2	2	2	1	2
96	5	2	1	2	2	1	1
32	20	1	2	2	0	0	4
34	5	2	2	6	6	0	9
171	0	1	2	0	0	0	1
28	0	1	2	6	8	1	8
130	6	2	1	0	0	0	1
128	1	2	1	0	0	0	2
143	20	1	1	0	0	0	1
99	10	1	1	0	0	0	1
171	0	1	1	4	2	0	7
18	5	1	2	6	10	2	2
73	25	1	2	2	0	0	1
97	24	1	1	6	10	2	1
50	13	2	2	6	6	0	8
130	6	2	2	4	4	1	4
162	12	1	2	0	0	0	3
99	10	1	1	2	0	0	9
137	7	2	1	4	6	2	4
22	12	1	1	0	0	0	7
37	5	1	1	0	0	0	2
171	0	1	1	4	2	0	3
100	14	2	1	4	2	0	1
111	17	1	1	0	0	0	2
63	5	2	2	0	0	0	2
103	0	1	1	4	6	2	6
47	8	2	1	4	4	1	2
38	18	1	2	0	0	0	1
44	5	2	2	2	2	1	1
169	0	1	2	6	6	0	8
133	0	2	1	4	2	0	7
63	5	2	1	0	0	0	2
103	0	1	1	2	0	0	3
17	0	2	2	4	6	2	2
155	4	1	1	0	0	0	6
50	13	2	1	2	2	1	1
9	15	1	1	4	6	2	8
34	5	2	2	2	2	1	9
77	23	1	2	0	0	0	1
161	10	1	1	6	10	2	10
105	8	2	2	6	6	0	1
111	17	1	1	6	8	1	3
167	6	1	2	0	0	0	1
74	10	2	1	4	4	1	10
48	24	2	2	0	0	0	2
17	0	2	2	4	4	1	3
171	0	1	1	2	0	0	2
88	8	2	2	2	2	1	3
99	10	1	2	4	2	0	8
104	8	2	1	2	2	1	8
77	23	1	1	0	0	0	1
96	5	2	2	6	6	0	10
76	0	1	2	4	6	2	3
38	18	1	1	6	8	1	3
73	25	1	2	4	4	1	1
118	3	2	1	4	2	0	8
26	12	1	1	2	0	0	1
50	13	2	1	4	6	2	2
162	12	1	1	0	0	0	2
133	0	2	2	6	8	1	8
157	14	1	1	6	6	0	9
81	4	2	2	0	0	0	1
44	5	2	1	2	0	0	1
37	5	1	1	4	2	0	2
171	0	1	1	2	2	1	10
49	5	1	1	4	4	1	5
160	1	1	2	2	4	2	3
99	10	1	2	4	6	2	7
47	8	2	1	4	6	2	3
105	8	2	1	4	6	2	3
96	5	2	1	0	0	0	3
34	5	2	1	0	0	0	2
130	6	2	1	6	6	0	5
36	0	1	2	6	8	1	1
162	12	1	2	0	0	0	4
103	0	1	1	0	0	0	5
37	5	1	2	4	4	1	1
73	25	1	2	4	6	2	1
104	8	2	1	0	0	0	4
46	14	1	1	0	0	0	4
17	0	2	2	4	4	1	7
38	18	1	2	4	4	1	5
143	20	1	1	4	4	1	1
74	10	2	1	4	4	1	7
128	1	2	2	2	0	0	9
76	0	1	2	6	8	1	6
162	12	1	2	0	0	0	2
130	6	2	2	6	6	0	4
32	20	1	1	0	0	0	2
167	6	1	2	4	2	0	5
77	23	1	1	6	10	2	5
118	3	2	1	2	2	1	7
73	25	1	1	6	6	0	6
32	20	1	1	6	8	1	5
133	0	2	1	4	6	2	8
46	14	1	2	0	0	0	7
159	5	1	1	2	2	1	1
128	1	2	1	4	4	1	5
100	14	2	2	2	2	1	5
9	15	1	1	6	6	0	3
99	10	1	2	2	0	0	4
74	10	2	2	4	4	1	1
28	0	1	1	6	8	1	4
162	12	1	1	2	4	2	6
105	8	2	2	0	0	0	1
130	6	2	2	2	2	1	2
74	10	2	1	4	2	0	2
37	5	1	1	4	6	2	5
49	5	1	2	6	6	0	10
63	5	2	2	4	6	2	1
103	0	1	2	6	10	2	2
46	14	1	1	6	8	1	7
88	8	2	1	2	2	1	7
76	0	1	2	4	6	2	4
170	7	1	1	6	6	0	6
46	14	1	1	4	4	1	6
167	6	1	2	6	6	0	3
160	1	1	1	0	0	0	7
47	8	2	1	2	2	1	5
99	10	1	1	4	6	2	10
128	1	2	1	4	2	0	7
50	13	2	2	2	0	0	2
37	5	1	1	2	2	1	2
105	8	2	2	6	8	1	1
160	1	1	1	2	2	1	10
130	6	2	2	4	6	2	4
36	0	1	2	4	6	2	5
44	5	2	1	0	0	0	1
137	7	2	1	0	0	0	3
171	0	1	2	0	0	0	1
28	0	1	2	2	4	2	7
88	8	2	2	4	2	0	2
9	15	1	2	2	0	0	4
118	3	2	1	2	2	1	8
50	13	2	2	0	0	0	1
4	25	1	1	4	4	1	2
26	12	1	2	2	0	0	4
50	13	2	2	2	2	1	5
128	1	2	2	6	6	0	9
167	6	1	1	0	0	0	1
74	10	2	2	4	4	1	1
143	20	1	1	6	8	1	3
9	15	1	2	2	2	1	1
100	14	2	2	6	8	1	4
161	10	1	1	2	0	0	5
46	14	1	2	4	6	2	8
104	8	2	1	2	2	1	8
96	5	2	1	6	8	1	1
77	23	1	1	6	8	1	4
130	6	2	1	2	0	0	2
32	20	1	2	2	0	0	7
50	13	2	2	4	6	2	2
162	12	1	2	6	8	1	2
103	0	1	2	2	2	1	4
37	5	1	1	4	4	1	3
9	15	1	2	0	0	0	1
100	14	2	2	4	6	2	5
99	10	1	1	0	0	0	3
99	10	1	1	0	0	0	3
74	10	2	1	2	2	1	3
128	1	2	1	0	0	0	2
111	17	1	2	6	8	1	1
161	10	1	1	2	4	2	5
169	0	1	1	4	6	2	8
133	0	2	1	4	6	2	8
76	0	1	1	6	10	2	1
130	6	2	2	0	0	0	1
160	1	1	2	6	8	1	5
77	23	1	2	0	0	0	1
17	0	2	1	4	4	1	10
30	11	1	1	0	0	0	1
73	25	1	1	4	6	2	3
141	0	2	2	4	4	1	8
39	7	1	1	2	0	0	5
143	20	1	2	4	4	1	7
76	0	1	2	4	2	0	7
171	0	1	1	0	0	0	2
88	8	2	2	6	8	1	4
104	8	2	1	4	4	1	8
38	18	1	2	4	6	2	7
28	0	1	1	2	2	1	2
34	5	2	1	2	2	1	2
160	1	1	1	0	0	0	10
105	8	2	1	6	8	1	3
81	4	2	2	6	6	0	7
76	0	1	2	6	8	1	3
103	0	1	1	4	6	2	6
37	5	1	2	6	6	0	1
63	5	2	1	0	0	0	2
103	0	1	1	2	2	1	4
157	14	1	1	2	0	0	8
133	0	2	1	0	0	0	8
44	5	2	2	4	4	1	8
100	14	2	2	4	2	0	5
9	15	1	2	4	6	2	2
37	5	1	2	6	8	1	3
128	1	2	1	0	0	0	5
47	8	2	2	2	2	1	1
39	7	1	2	0	0	0	8
111	17	1	2	2	2	1	3
17	0	2	1	6	8	1	6
38	18	1	1	4	4	1	2
104	8	2	2	4	4	1	4
73	25	1	1	4	2	0	6
78	25	2	1	4	2	0	6
97	24	1	2	4	4	1	3
76	0	1	1	4	4	1	8
160	1	1	2	4	6	2	1
130	6	2	2	2	0	0	6
77	23	1	1	0	0	0	1
137	7	2	2	0	0	0	7
104	8	2	1	4	4	1	10
46	14	1	1	0	0	0	3
160	1	1	2	6	10	2	1
74	10	2	2	0	0	0	1
167	6	1	2	0	0	0	1
77	23	1	1	4	2	0	4
76	0	1	2	0	0	0	4
88	8	2	2	2	2	1	2
171	0	1	1	6	10	2	3
17	0	2	1	0	0	0	2
103	0	1	1	2	2	1	5
63	5	2	1	0	0	0	5
84	3	2	1	4	2	0	10
73	25	1	2	2	2	1	2
28	0	1	2	6	6	0	7
34	5	2	1	4	4	1	3
105	8	2	2	4	6	2	1
32	20	1	2	0	0	0	7
160	1	1	2	4	2	0	2
104	8	2	1	4	4	1	8
133	0	2	2	0	0	0	4
157	14	1	1	4	4	1	6
128	1	2	2	6	6	0	10
99	10	1	2	2	0	0	9
74	10	2	2	4	4	1	2
50	13	2	2	2	0	0	4
9	15	1	2	6	10	2	1
100	14	2	2	6	8	1	3
143	20	1	2	0	0	0	6
118	3	2	1	2	2	1	4
73	25	1	2	6	6	0	1
4	25	1	1	2	2	1	1
130	6	2	2	2	0	0	6
34	5	2	1	4	2	0	3
32	20	1	1	0	0	0	2
43	0	1	1	2	4	2	10
46	14	1	1	0	0	0	7
118	3	2	2	0	0	0	1
18	5	1	2	2	0	0	2
70	14	2	2	2	2	1	1
96	5	2	2	4	6	2	6
76	0	1	2	2	4	2	5
77	23	1	1	4	2	0	1
88	8	2	1	2	2	1	7
101	11	1	2	4	6	2	1
141	0	2	1	6	6	0	2
73	25	1	1	0	0	0	4
49	5	1	2	6	10	2	5
37	5	1	2	6	6	0	3
47	8	2	2	4	4	1	5
63	5	2	1	6	8	1	8
130	6	2	2	0	0	0	1
105	8	2	2	2	0	0	1
44	5	2	1	2	0	0	1
9	15	1	2	2	4	2	4
171	0	1	2	6	6	0	1
118	3	2	1	0	0	0	4
66	16	1	1	0	0	0	1
104	8	2	2	2	0	0	7
171	0	1	2	6	6	0	1
88	8	2	2	2	2	1	2
22	12	1	2	6	8	1	3
137	7	2	2	4	2	0	10
99	10	1	1	4	6	2	7
74	10	2	2	6	8	1	2
128	1	2	2	0	0	0	6
103	0	1	1	6	6	0	6
47	8	2	2	0	0	0	2
73	25	1	1	4	4	1	6
50	13	2	2	2	0	0	3
167	6	1	2	6	10	2	3
63	5	2	2	0	0	0	1
99	10	1	2	6	6	0	8
157	14	1	1	4	6	2	7
81	4	2	2	2	0	0	2
105	8	2	1	0	0	0	2
73	25	1	2	4	2	0	1
44	5	2	1	2	0	0	1
38	18	1	1	6	6	0	2
118	3	2	1	2	0	0	3
30	11	1	1	2	2	1	2
73	25	1	2	4	2	0	1
118	3	2	1	2	0	0	3
96	5	2	2	0	0	0	3
48	24	2	2	2	2	1	4
76	0	1	2	2	2	1	3
34	5	2	2	2	2	1	9
171	0	1	2	6	8	1	2
77	23	1	2	4	4	1	5
130	6	2	2	4	6	2	5
128	1	2	2	0	0	0	9
77	23	1	1	2	2	1	4
100	14	2	1	2	0	0	7
50	13	2	1	2	2	1	3
37	5	1	1	6	6	0	2
9	15	1	1	2	2	1	3
133	0	2	2	2	2	1	7
44	5	2	2	4	6	2	6
162	12	1	1	0	0	0	8
73	25	1	2	4	2	0	1
104	8	2	2	2	0	0	4
141	0	2	1	0	0	0	2
66	16	1	2	6	8	1	4
78	25	2	1	2	2	1	5
88	8	2	1	2	0	0	6
4	25	1	1	4	4	1	1
76	0	1	1	2	0	0	8
137	7	2	2	4	4	1	7
74	10	2	2	2	0	0	1
143	20	1	2	2	0	0	1
37	5	1	2	0	0	0	1
118	3	2	2	2	2	1	1
171	0	1	1	6	6	0	2
100	14	2	1	2	2	1	5
167	6	1	1	2	2	1	1
63	5	2	2	0	0	0	1
103	0	1	2	6	6	0	4
47	8	2	1	2	2	1	2
38	18	1	2	4	6	2	3
44	5	2	1	2	0	0	8
77	23	1	2	2	4	2	3
133	0	2	2	0	0	0	4
34	5	2	2	4	4	1	8
106	6	2	1	6	8	1	5
63	5	2	2	4	6	2	2
103	0	1	2	0	0	0	2
17	0	2	2	0	0	0	1
118	3	2	2	4	2	0	1
73	25	1	2	6	10	2	1
34	5	2	1	2	0	0	3
77	23	1	2	6	10	2	6
32	20	1	2	0	0	0	7
130	6	2	2	0	0	0	1
162	12	1	1	6	8	1	6
105	8	2	1	6	8	1	3
111	17	1	2	6	8	1	4
170	7	1	1	6	10	2	3
47	8	2	2	6	6	0	1
141	0	2	1	0	0	0	2
78	25	2	1	2	2	1	6
171	0	1	1	0	0	0	5
88	8	2	1	4	6	2	8
37	5	1	1	6	6	0	2
133	0	2	1	4	6	2	8
104	8	2	2	4	6	2	3
22	12	1	1	4	2	0	9
38	18	1	2	0	0	0	1
167	6	1	1	4	4	1	2
137	7	2	2	2	0	0	9
48	24	2	2	2	2	1	5
76	0	1	2	6	6	0	3
160	1	1	2	6	10	2	6
46	14	1	1	0	0	0	5
118	3	2	2	4	2	0	1
141	0	2	2	4	4	1	9
97	24	1	2	6	8	1	2
50	13	2	2	0	0	0	1
162	12	1	1	2	4	2	2
133	0	2	2	4	4	1	3
36	0	1	2	6	6	0	3
130	6	2	1	2	0	0	6
44	5	2	1	4	2	0	3
37	5	1	2	2	2	1	3
171	0	1	2	6	6	0	3
167	6	1	2	0	0	0	1
161	10	1	1	4	6	2	10
103	0	1	1	2	4	2	6
47	8	2	1	6	8	1	4
105	8	2	1	4	2	0	2
96	5	2	1	4	4	1	4
34	5	2	1	4	4	1	3
88	8	2	1	4	2	0	7
77	23	1	2	4	6	2	6
171	0	1	1	4	6	2	9
30	11	1	2	0	0	0	1
37	5	1	2	2	0	0	2
73	25	1	2	4	4	1	1
118	3	2	1	4	6	2	7
48	24	2	2	2	2	1	8
106	6	2	2	4	6	2	2
104	8	2	2	6	6	0	2
46	14	1	1	2	4	2	4
50	13	2	1	0	0	0	2
160	1	1	1	6	6	0	9
111	17	1	1	0	0	0	1
74	10	2	2	2	2	1	1
159	5	1	2	6	8	1	1
128	1	2	2	6	8	1	8
99	10	1	1	2	4	2	7
4	25	1	2	0	0	0	4
88	8	2	2	2	2	1	3
76	0	1	1	4	6	2	5
167	6	1	1	6	6	0	2
96	5	2	1	6	8	1	2
22	12	1	1	4	6	2	9
97	24	1	1	6	8	1	4
38	18	1	2	2	0	0	3
141	0	2	2	4	2	0	7
70	14	2	1	4	4	1	4
46	14	1	2	0	0	0	4
32	20	1	2	6	10	2	7
44	5	2	2	4	2	0	8
133	0	2	2	2	2	1	7
169	0	1	1	4	2	0	3
106	6	2	2	0	0	0	5
157	14	1	1	2	4	2	9
99	10	1	2	2	0	0	4
128	1	2	1	6	8	1	4
100	14	2	1	0	0	0	4
9	15	1	1	4	2	0	5
37	5	1	1	0	0	0	1
74	10	2	1	2	0	0	1
34	5	2	2	4	4	1	9
77	23	1	2	6	8	1	5
32	20	1	1	6	6	0	7
162	12	1	1	2	4	2	2
105	8	2	1	0	0	0	1
130	6	2	1	4	2	0	2
47	8	2	2	4	2	0	1
167	6	1	1	4	2	0	4
118	3	2	2	4	6	2	1
63	5	2	1	4	6	2	6
103	0	1	2	4	4	1	2
31	8	1	1	2	0	0	5
38	18	1	1	4	6	2	3
88	8	2	1	2	2	1	9
76	0	1	1	2	2	1	10
48	24	2	1	2	2	1	9
103	0	1	1	2	2	1	5
46	14	1	1	4	6	2	4
85	15	1	2	2	2	1	3
162	12	1	2	2	0	0	5
47	8	2	1	4	4	1	3
103	0	1	2	2	4	2	6
63	5	2	1	4	6	2	3
50	13	2	1	4	4	1	9
37	5	1	1	4	4	1	1
105	8	2	1	2	0	0	2
162	12	1	1	0	0	0	2
130	6	2	2	6	8	1	3
77	23	1	2	0	0	0	1
44	5	2	1	4	2	0	5
74	10	2	2	0	0	0	1
137	7	2	1	2	2	1	7
171	0	1	2	2	4	2	1
22	12	1	1	2	0	0	10
88	8	2	1	2	0	0	8
48	24	2	2	4	6	2	3
73	25	1	2	0	0	0	1
70	14	2	1	2	0	0	2
50	13	2	2	2	0	0	3
171	0	1	2	0	0	0	1
97	24	1	2	4	2	0	1
50	13	2	2	4	6	2	2
128	1	2	2	2	2	1	9
62	22	1	1	0	0	0	1
159	5	1	1	6	8	1	7
47	8	2	2	4	4	1	1
77	23	1	2	4	2	0	5
9	15	1	2	4	4	1	1
17	0	2	2	4	6	2	1
100	14	2	2	6	8	1	7
106	6	2	2	4	6	2	6
48	24	2	2	2	2	1	10
162	12	1	1	4	6	2	5
46	14	1	1	6	6	0	7
104	8	2	2	0	0	0	3
96	5	2	1	4	6	2	2
28	0	1	1	2	4	2	1
130	6	2	2	6	6	0	4
32	20	1	2	6	8	1	9
34	5	2	2	4	2	0	9
118	3	2	1	2	2	1	8
162	12	1	2	4	4	1	2
30	11	1	2	6	6	0	1
38	18	1	2	2	0	0	2
92	0	2	1	0	0	0	6
9	15	1	2	6	10	2	1
100	14	2	1	2	0	0	5
37	5	1	1	4	4	1	2
103	0	1	1	2	4	2	6
74	10	2	1	2	2	1	6
128	1	2	1	4	6	2	4
167	6	1	2	4	4	1	3
44	5	2	1	4	6	2	5
160	1	1	1	4	6	2	9
106	6	2	2	2	2	1	4
34	5	2	1	0	0	0	3
28	0	1	2	4	6	2	8
133	0	2	2	6	8	1	6
76	0	1	1	4	4	1	9
130	6	2	1	0	0	0	1
160	1	1	1	0	0	0	9
77	23	1	2	4	6	2	3
137	7	2	1	4	6	2	5
141	0	2	2	4	6	2	8
167	6	1	1	0	0	0	1
78	25	2	1	2	2	1	6
97	24	1	2	2	2	1	1
46	14	1	2	0	0	0	2
104	8	2	1	2	2	1	9
141	0	2	2	2	0	0	5
128	1	2	2	2	2	1	9
74	10	2	1	6	8	1	4
170	7	1	2	2	2	1	1
77	23	1	2	0	0	0	1
99	10	1	1	2	0	0	8
100	14	2	1	4	6	2	6
171	0	1	1	0	0	0	3
88	8	2	2	4	6	2	2
104	8	2	1	0	0	0	4
160	1	1	1	0	0	0	10
77	23	1	2	2	4	2	2
34	5	2	1	2	0	0	3
96	5	2	1	4	4	1	1
162	12	1	2	4	6	2	3
105	8	2	2	2	2	1	2
130	6	2	1	2	2	1	3
76	0	1	1	4	6	2	8
103	0	1	2	4	6	2	4
63	5	2	1	2	0	0	8
8	2	1	2	2	0	0	5
17	0	2	2	4	6	2	4
36	0	1	2	6	6	0	1
133	0	2	2	2	0	0	3
106	6	2	2	2	0	0	2
44	5	2	2	4	2	0	8
100	14	2	1	4	2	0	10
9	15	1	2	0	0	0	1
37	5	1	2	6	6	0	1
128	1	2	1	2	0	0	7
47	8	2	2	0	0	0	1
170	7	1	1	4	6	2	5
167	6	1	2	4	4	1	3
17	0	2	2	0	0	0	2
18	5	1	1	2	2	1	7
104	8	2	2	4	2	0	3
73	25	1	2	2	4	2	1
50	13	2	2	4	2	0	3
97	24	1	1	0	0	0	2
76	0	1	1	2	0	0	8
162	12	1	1	0	0	0	3
88	8	2	1	4	6	2	8
143	20	1	1	6	8	1	3
137	7	2	1	0	0	0	5
106	6	2	1	2	2	1	9
48	24	2	2	0	0	0	1
104	8	2	1	2	2	1	10
46	14	1	1	2	2	1	5
161	10	1	1	6	8	1	3
74	10	2	2	4	6	2	6
167	6	1	1	2	4	2	1
111	17	1	1	2	0	0	2
62	22	1	1	4	4	1	10
99	10	1	2	2	0	0	9
144	5	2	2	2	0	0	1
171	0	1	1	6	6	0	8
78	25	2	2	0	0	0	6
30	11	1	2	4	4	1	1
63	5	2	2	4	4	1	1
118	3	2	1	0	0	0	1
73	25	1	2	4	2	0	1
77	23	1	1	6	8	1	1
34	5	2	1	6	6	0	2
105	8	2	2	4	2	0	1
99	10	1	1	2	4	2	7
161	10	1	2	4	2	0	3
104	8	2	1	6	6	0	9
106	6	2	1	6	8	1	7
133	0	2	2	4	4	1	8
36	0	1	2	4	4	1	2
128	1	2	1	4	4	1	5
37	5	1	2	4	6	2	1
74	10	2	2	0	0	0	1
50	13	2	2	6	6	0	4
9	15	1	2	4	4	1	4
100	14	2	2	6	8	1	9
77	23	1	2	6	10	2	6
92	0	2	2	2	2	1	6
118	3	2	2	0	0	0	1
141	0	2	1	2	2	1	1
73	25	1	2	2	2	1	1
96	5	2	1	2	2	1	2
171	0	1	1	6	8	1	9
130	6	2	2	4	2	0	2
34	5	2	1	0	0	0	3
99	10	1	1	2	0	0	4
97	24	1	2	4	2	0	2
46	14	1	2	4	2	0	5
118	3	2	2	0	0	0	1
160	1	1	1	4	2	0	6
104	8	2	1	2	0	0	10
137	7	2	2	4	6	2	10
99	10	1	2	2	4	2	1
22	12	1	1	0	0	0	2
88	8	2	2	2	0	0	3
46	14	1	2	6	10	2	8
128	1	2	1	2	0	0	8
167	6	1	2	4	6	2	2
73	25	1	1	2	0	0	7
167	6	1	2	2	0	0	2
37	5	1	2	6	6	0	9
47	8	2	2	2	2	1	1
63	5	2	1	4	6	2	3
130	6	2	1	2	2	1	2
105	8	2	2	0	0	0	1
32	20	1	1	2	0	0	2
44	5	2	1	2	2	1	5
73	25	1	1	4	4	1	7
162	12	1	2	4	4	1	3
103	0	1	2	6	6	0	4
141	0	2	1	4	2	0	1
118	3	2	1	4	4	1	9
92	0	2	2	4	2	0	2
4	25	1	2	0	0	0	1
88	8	2	1	2	2	1	5
77	23	1	2	6	6	0	6
96	5	2	1	2	0	0	1
99	10	1	2	0	0	0	2
34	5	2	2	2	0	0	9
96	5	2	2	0	0	0	6
167	6	1	1	2	0	0	1
102	0	2	2	2	0	0	7
9	15	1	2	2	0	0	2
17	0	2	2	2	2	1	4
100	14	2	2	2	2	1	7
111	17	1	1	6	8	1	5
62	22	1	2	0	0	0	1
128	1	2	1	2	0	0	7
46	14	1	1	2	4	2	9
104	8	2	2	4	6	2	3
133	0	2	2	4	4	1	7
9	15	1	1	2	2	1	2
84	3	2	1	0	0	0	7
63	5	2	1	2	0	0	3
103	0	1	2	4	2	0	4
47	8	2	1	4	2	0	2
85	15	1	1	0	0	0	8
73	25	1	1	2	2	1	6
50	13	2	2	2	2	1	5
96	5	2	1	4	4	1	1
44	5	2	2	2	2	1	8
105	8	2	1	4	2	0	3
4	25	1	2	2	0	0	1
36	0	1	2	2	2	1	2
130	6	2	1	4	4	1	4
48	24	2	1	0	0	0	1
77	23	1	1	2	4	2	1
88	8	2	1	0	0	0	7
76	0	1	2	2	0	0	6
137	7	2	1	6	6	0	10
118	3	2	2	6	6	0	1
171	0	1	2	4	4	1	1
123	15	1	1	6	8	1	4
106	6	2	1	2	2	1	5
161	10	1	2	2	2	1	7
73	25	1	2	4	6	2	1
30	11	1	2	6	8	1	3
63	5	2	1	4	6	2	4
17	0	2	1	4	2	0	4
130	6	2	2	0	0	0	5
162	12	1	1	6	10	2	4
105	8	2	1	2	0	0	5
32	20	1	1	2	0	0	3
96	5	2	2	0	0	0	2
34	5	2	2	2	0	0	3
77	23	1	1	2	0	0	1
37	5	1	1	0	0	0	2
88	8	2	1	6	8	1	8
4	25	1	2	4	2	0	6
100	14	2	2	0	0	0	6
111	17	1	1	4	2	0	3
128	1	2	1	0	0	0	4
170	7	1	2	6	10	2	1
74	10	2	2	0	0	0	1
48	24	2	2	2	2	1	3
106	6	2	1	0	0	0	10
46	14	1	2	4	2	0	7
104	8	2	1	0	0	0	1
128	1	2	1	2	0	0	7
47	8	2	1	6	6	0	3
103	0	1	2	0	0	0	5
167	6	1	1	6	10	2	1
37	5	1	1	2	2	1	3
100	14	2	2	2	2	1	6
9	15	1	1	2	4	2	5
34	5	2	2	4	4	1	4
106	6	2	2	6	8	1	2
133	0	2	1	0	0	0	7
36	0	1	1	4	2	0	10
161	10	1	2	4	2	0	4
105	8	2	1	0	0	0	2
143	20	1	2	2	4	2	9
167	6	1	1	6	6	0	3
74	10	2	2	0	0	0	1
137	7	2	1	6	8	1	9
17	0	2	1	4	6	2	3
4	25	1	1	0	0	0	1
88	8	2	1	4	4	1	7
76	0	1	1	6	8	1	9
70	14	2	2	0	0	0	1
141	0	2	1	0	0	0	2
97	24	1	2	6	10	2	2
78	25	2	1	6	6	0	6
77	23	1	2	4	6	2	4
34	5	2	2	2	2	1	8
96	5	2	1	4	2	0	1
105	8	2	1	2	0	0	4
32	20	1	1	0	0	0	3
73	25	1	1	6	8	1	6
118	3	2	1	6	6	0	3
155	4	1	2	6	8	1	3
63	5	2	2	4	2	0	2
103	0	1	1	0	0	0	3
78	25	2	1	6	6	0	5
160	1	1	1	4	4	1	5
104	8	2	2	4	2	0	4
46	14	1	1	4	6	2	4
48	24	2	2	4	2	0	9
99	10	1	2	4	2	0	9
62	22	1	2	0	0	0	1
162	12	1	2	0	0	0	1
88	8	2	1	4	4	1	8
111	17	1	2	0	0	0	2
161	10	1	2	0	0	0	3
167	6	1	2	6	10	2	1
74	10	2	2	0	0	0	1
44	5	2	2	4	4	1	8
105	8	2	2	2	2	1	1
81	4	2	1	0	0	0	1
169	0	1	1	2	4	2	3
162	12	1	1	6	10	2	4
133	0	2	1	2	0	0	7
47	8	2	1	0	0	0	1
103	0	1	2	2	4	2	5
85	15	1	2	6	6	0	9
37	5	1	1	4	2	0	3
9	15	1	1	4	4	1	3
100	14	2	1	4	2	0	2
50	13	2	1	6	6	0	7
97	24	1	1	2	4	2	2
57	7	2	2	0	0	0	1
46	14	1	2	0	0	0	3
17	0	2	2	2	0	0	3
22	12	1	2	0	0	0	7
137	7	2	2	4	2	0	10
141	0	2	2	2	0	0	9
76	0	1	1	2	2	1	8
105	8	2	1	2	0	0	3
162	12	1	2	4	2	0	3
130	6	2	1	6	8	1	2
32	20	1	1	2	4	2	4
44	5	2	2	4	6	2	5
77	23	1	1	2	0	0	1
63	5	2	1	6	6	0	3
47	8	2	2	4	6	2	1
118	3	2	1	0	0	0	3
73	25	1	1	2	4	2	6
49	5	1	1	2	2	1	1
48	24	2	2	4	6	2	8
104	8	2	1	2	0	0	4
46	14	1	1	2	0	0	3
167	6	1	2	2	2	1	4
171	0	1	2	2	0	0	1
88	8	2	2	4	6	2	4
137	7	2	1	0	0	0	4
76	0	1	1	4	2	0	10
106	6	2	2	4	2	0	3
36	0	1	1	6	6	0	10
133	0	2	2	2	2	1	8
162	12	1	1	0	0	0	3
54	10	2	1	4	6	2	5
44	5	2	1	4	6	2	5
74	10	2	1	2	0	0	1
37	5	1	1	4	6	2	1
111	17	1	1	2	4	2	4
100	14	2	2	4	6	2	2
46	14	1	2	0	0	0	5
63	5	2	2	6	6	0	1
170	7	1	1	6	6	0	6
46	14	1	1	6	6	0	9
141	0	2	1	0	0	0	2
130	6	2	2	4	2	0	2
76	0	1	2	2	0	0	6
96	5	2	1	4	6	2	2
39	7	1	2	4	4	1	7
73	25	1	1	6	10	2	4
111	17	1	2	2	0	0	2
100	14	2	1	2	0	0	7
163	9	1	1	0	0	0	7
69	20	1	2	6	10	2	7
128	1	2	1	0	0	0	7
78	25	2	1	2	2	1	6
37	5	1	2	2	0	0	1
161	10	1	1	6	8	1	8
157	14	1	1	4	4	1	5
104	8	2	2	6	6	0	6
48	24	2	1	2	0	0	4
34	5	2	1	4	4	1	3
96	5	2	1	2	2	1	1
171	0	1	1	2	0	0	3
77	23	1	2	4	4	1	5
130	6	2	1	0	0	0	2
96	5	2	2	2	2	1	3
9	15	1	2	6	6	0	2
118	3	2	1	4	2	0	2
50	13	2	2	4	6	2	3
162	12	1	2	4	2	0	3
103	0	1	2	0	0	0	1
141	0	2	2	2	2	1	7
17	0	2	1	4	6	2	9
48	24	2	2	6	6	0	10
137	7	2	1	4	2	0	7
167	6	1	1	6	6	0	3
88	8	2	2	4	6	2	2
77	23	1	1	6	8	1	2
171	0	1	2	2	2	1	1
97	24	1	1	0	0	0	1
50	13	2	2	2	2	1	3
163	9	1	2	4	6	2	2
46	14	1	2	4	2	0	6
104	8	2	1	2	0	0	7
44	5	2	2	2	2	1	5
36	0	1	1	4	6	2	7
130	6	2	2	0	0	0	1
133	0	2	2	4	6	2	4
50	13	2	1	4	2	0	4
160	1	1	2	4	6	2	1
167	6	1	2	0	0	0	1
47	8	2	2	2	0	0	1
103	0	1	2	2	4	2	2
63	5	2	2	2	0	0	3
37	5	1	2	2	4	2	4
171	0	1	2	4	6	2	1
88	8	2	1	4	6	2	8
76	0	1	2	2	2	1	3
159	5	1	2	4	4	1	1
128	1	2	1	0	0	0	4
143	20	1	1	0	0	0	1
160	1	1	1	6	8	1	9
104	8	2	2	2	0	0	1
157	14	1	1	4	6	2	9
76	0	1	1	6	10	2	4
130	6	2	2	2	0	0	6
160	1	1	1	6	10	2	9
105	8	2	2	6	6	0	1
28	0	1	2	4	4	1	8
34	5	2	2	2	2	1	9
17	0	2	2	2	0	0	4
103	0	1	2	0	0	0	7
63	5	2	2	2	2	1	1
73	25	1	1	2	2	1	6
167	6	1	2	2	4	2	1
37	5	1	1	6	6	0	2
47	8	2	2	2	0	0	1
48	24	2	1	4	2	0	3
137	7	2	1	0	0	0	9
167	6	1	2	4	6	2	5
22	12	1	2	0	0	0	2
76	0	1	2	2	2	1	3
171	0	1	2	6	10	2	1
130	6	2	1	0	0	0	2
141	0	2	1	4	2	0	2
104	8	2	1	6	8	1	7
17	0	2	2	4	2	0	4
97	24	1	1	6	6	0	2
28	0	1	2	4	2	0	8
133	0	2	1	0	0	0	8
18	5	1	2	2	2	1	4
44	5	2	2	2	0	0	5
32	20	1	2	4	2	0	8
170	7	1	2	0	0	0	6
100	14	2	2	4	2	0	8
37	5	1	2	2	2	1	7
128	1	2	1	4	2	0	7
103	0	1	1	4	2	0	4
74	10	2	1	4	6	2	4
157	14	1	1	4	2	0	10
46	14	1	1	4	2	0	9
104	8	2	2	6	6	0	3
48	24	2	1	2	2	1	5
144	5	2	1	6	8	1	4
171	0	1	1	4	6	2	3
99	10	1	2	0	0	0	2
128	1	2	2	2	0	0	10
74	10	2	1	2	2	1	5
167	6	1	1	6	10	2	2
111	17	1	2	4	2	0	6
38	18	1	1	2	4	2	2
118	3	2	1	4	4	1	8
9	15	1	1	2	0	0	4
17	0	2	1	2	0	0	4
63	5	2	1	2	0	0	3
8	2	1	1	0	0	0	5
99	10	1	2	0	0	0	1
18	5	1	2	2	0	0	2
105	8	2	1	0	0	0	4
130	6	2	2	2	2	1	2
28	0	1	2	2	0	0	7
34	5	2	1	4	2	0	3
97	24	1	2	6	10	2	2
78	25	2	2	2	2	1	7
118	3	2	1	2	0	0	2
46	14	1	1	4	6	2	6
161	10	1	1	6	8	1	7
74	10	2	2	2	0	0	1
137	7	2	2	4	6	2	10
143	20	1	2	6	10	2	3
76	0	1	1	2	0	0	9
130	6	2	2	4	6	2	1
162	12	1	2	2	0	0	5
58	9	1	1	2	4	2	1
17	0	2	1	6	6	0	10
103	0	1	2	4	6	2	4
47	8	2	1	2	0	0	2
128	1	2	2	4	2	0	9
50	13	2	1	2	0	0	1
9	15	1	1	4	6	2	4
100	14	2	1	2	0	0	7
37	5	1	2	4	2	0	2
133	0	2	1	0	0	0	6
36	0	1	1	2	2	1	5
106	6	2	2	0	0	0	5
44	5	2	1	4	6	2	3
160	1	1	1	2	4	2	9
106	6	2	1	2	2	1	1
104	8	2	1	2	2	1	6
66	16	1	2	4	2	0	6
46	14	1	2	2	4	2	4
118	3	2	1	4	4	1	3
128	1	2	1	4	6	2	7
76	0	1	2	6	6	0	5
137	7	2	2	2	2	1	9
50	13	2	1	2	0	0	3
9	15	1	2	6	8	1	1
100	14	2	2	0	0	0	4
22	12	1	2	2	4	2	4
88	8	2	1	4	2	0	8
63	5	2	1	2	0	0	3
167	6	1	2	6	10	2	3
84	3	2	2	4	4	1	1
47	8	2	1	4	6	2	5
155	4	1	1	2	0	0	1
9	15	1	1	2	2	1	8
44	5	2	1	4	4	1	5
105	8	2	2	6	6	0	1
162	12	1	1	6	8	1	4
54	10	2	1	4	2	0	2
103	0	1	2	4	2	0	2
141	0	2	2	6	6	0	5
46	14	1	1	6	6	0	4
84	3	2	1	0	0	0	10
92	0	2	2	0	0	0	1
160	1	1	1	0	0	0	2
96	5	2	1	4	6	2	2
34	5	2	2	0	0	0	3
76	0	1	2	2	2	1	4
28	0	1	1	4	6	2	2
130	6	2	2	2	2	1	4
73	25	1	1	6	6	0	4
48	24	2	1	2	0	0	1
96	5	2	2	6	6	0	10
100	14	2	2	6	6	0	9
9	15	1	2	6	8	1	4
111	17	1	2	0	0	0	1
37	5	1	2	4	6	2	8
74	10	2	1	6	6	0	2
74	10	2	1	2	2	1	8
63	5	2	1	2	2	1	5
81	4	2	1	2	2	1	3
104	8	2	1	2	0	0	8
9	15	1	1	4	6	2	3
133	0	2	1	4	4	1	8
133	0	2	1	4	4	1	8
171	0	1	1	2	4	2	4
118	3	2	1	0	0	0	2
107	10	1	1	4	6	2	10
104	8	2	1	2	2	1	6
106	6	2	2	4	6	2	9
9	15	1	1	4	2	0	4
116	1	2	2	0	0	0	9
143	20	1	2	0	0	0	2
137	7	2	1	0	0	0	1
99	10	1	2	6	10	2	9
74	10	2	2	2	0	0	1
128	1	2	2	2	2	1	9
103	0	1	2	2	0	0	2
47	8	2	1	6	8	1	3
73	25	1	2	4	2	0	1
50	13	2	2	0	0	0	1
58	9	1	2	2	0	0	2
38	18	1	1	2	4	2	3
63	5	2	1	4	2	0	8
34	5	2	1	0	0	0	3
76	0	1	1	0	0	0	7
169	0	1	1	2	0	0	4
54	10	2	1	6	6	0	2
105	8	2	1	2	2	1	4
73	25	1	1	4	4	1	6
44	5	2	2	2	2	1	8
38	18	1	2	4	2	0	4
118	3	2	1	2	0	0	4
48	24	2	2	2	2	1	9
26	12	1	2	4	4	1	8
73	25	1	1	4	2	0	6
118	3	2	1	0	0	0	3
96	5	2	1	2	2	1	2
48	24	2	1	4	4	1	7
76	0	1	1	0	0	0	4
34	5	2	1	2	0	0	3
171	0	1	2	2	4	2	2
77	23	1	1	6	8	1	1
88	8	2	2	4	4	1	3
62	22	1	2	0	0	0	1
128	1	2	1	2	2	1	6
74	10	2	2	4	2	0	1
111	17	1	2	2	4	2	4
100	14	2	1	6	6	0	5
50	13	2	1	2	2	1	5
47	8	2	2	0	0	0	1
37	5	1	1	4	6	2	1
9	15	1	2	2	4	2	1
133	0	2	1	2	2	1	6
44	5	2	1	6	8	1	8
106	6	2	1	4	4	1	9
105	8	2	2	0	0	0	1
162	12	1	2	4	2	0	2
73	25	1	2	2	4	2	1
104	8	2	2	6	6	0	4
48	24	2	1	4	4	1	4
66	16	1	1	0	0	0	2
50	13	2	1	4	4	1	3
88	8	2	2	2	0	0	3
4	25	1	1	2	4	2	1
76	0	1	1	4	2	0	9
48	24	2	1	0	0	0	1
137	7	2	2	2	0	0	8
74	10	2	1	4	6	2	3
143	20	1	2	6	10	2	8
155	4	1	1	2	4	2	7
118	3	2	2	4	6	2	1
171	0	1	1	0	0	0	4
100	14	2	2	4	2	0	2
58	9	1	2	4	2	0	2
63	5	2	2	2	0	0	2
103	0	1	2	4	2	0	2
47	8	2	1	4	4	1	5
32	20	1	2	2	2	1	7
160	1	1	1	0	0	0	5
44	5	2	1	4	6	2	1
28	0	1	1	2	2	1	1
133	0	2	2	0	0	0	3
34	5	2	1	6	6	0	2
106	6	2	1	4	4	1	10
63	5	2	1	4	4	1	1
8	2	1	2	4	2	0	9
35	6	2	2	2	2	1	2
118	3	2	1	2	2	1	8
73	25	1	1	2	0	0	6
38	18	1	2	4	6	2	5
34	5	2	2	0	0	0	3
77	23	1	1	4	6	2	1
151	4	2	1	0	0	0	3
32	20	1	1	4	2	0	4
130	6	2	2	4	2	0	2
162	12	1	2	2	4	2	2
105	8	2	1	4	2	0	5
49	5	1	2	4	4	1	5
99	10	1	1	4	6	2	4
47	8	2	2	0	0	0	1
128	1	2	1	6	6	0	2
78	25	2	2	0	0	0	6
9	15	1	2	4	4	1	1
88	8	2	1	2	2	1	8
62	22	1	2	6	8	1	7
37	5	1	2	2	2	1	2
133	0	2	1	2	0	0	9
104	8	2	2	4	4	1	8
106	6	2	2	6	6	0	1
121	5	2	2	4	4	1	1
143	20	1	2	6	6	0	4
160	1	1	1	2	0	0	2
167	6	1	1	2	2	1	2
137	7	2	2	2	0	0	4
141	0	2	2	0	0	0	8
76	0	1	2	4	6	2	5
108	12	2	1	2	0	0	4
163	9	1	1	2	4	2	10
46	14	1	2	2	0	0	4
104	8	2	2	2	2	1	6
48	24	2	2	6	6	0	10
66	16	1	1	2	4	2	1
50	13	2	1	2	2	1	3
4	25	1	1	0	0	0	1
133	0	2	2	4	2	0	5
36	0	1	2	2	0	0	9
130	6	2	1	6	6	0	6
44	5	2	2	2	2	1	8
37	5	1	2	6	6	0	1
171	0	1	1	4	2	0	3
50	13	2	2	4	4	1	8
48	24	2	2	4	4	1	8
58	9	1	1	6	8	1	3
162	12	1	2	4	2	0	1
103	0	1	1	4	6	2	7
47	8	2	2	2	2	1	2
105	8	2	1	4	2	0	3
96	5	2	2	4	4	1	10
34	5	2	2	4	4	1	9
88	8	2	1	4	2	0	7
28	0	1	2	4	2	0	8
171	0	1	1	6	6	0	8
43	0	1	2	2	0	0	3
141	0	2	2	4	6	2	6
155	4	1	1	6	8	1	3
126	0	2	1	6	8	1	3
38	18	1	1	0	0	0	1
73	25	1	1	0	0	0	6
118	3	2	2	2	2	1	1
121	5	2	1	6	8	1	5
106	6	2	2	4	4	1	2
44	5	2	2	4	4	1	5
44	5	2	2	6	8	1	8
46	14	1	2	2	0	0	3
133	0	2	2	2	2	1	3
78	25	2	2	6	6	0	6
163	9	1	2	4	2	0	2
111	17	1	1	0	0	0	2
74	10	2	1	4	6	2	2
99	10	1	1	4	2	0	5
128	1	2	1	2	0	0	2
99	10	1	2	2	2	1	4
62	22	1	1	4	2	0	1
171	0	1	1	2	4	2	7
88	8	2	2	2	0	0	6
76	0	1	2	2	0	0	3
167	6	1	2	6	6	0	3
48	24	2	2	2	2	1	5
96	5	2	2	0	0	0	1
143	20	1	1	2	0	0	1
123	15	1	1	2	4	2	2
38	18	1	1	6	10	2	5
48	24	2	1	4	2	0	7
104	8	2	2	2	0	0	1
46	14	1	1	2	2	1	1
32	20	1	2	2	4	2	5
44	5	2	2	2	0	0	5
133	0	2	1	2	2	1	6
36	0	1	2	0	0	0	1
106	6	2	2	4	2	0	5
34	5	2	2	0	0	0	8
157	14	1	1	4	2	0	6
103	0	1	2	2	4	2	4
63	5	2	1	4	4	1	6
100	14	2	1	2	0	0	5
9	15	1	1	4	6	2	9
37	5	1	2	4	4	1	4
47	8	2	1	0	0	0	4
137	7	2	1	2	0	0	2
34	5	2	2	4	4	1	9
28	0	1	2	0	0	0	7
32	20	1	2	2	4	2	5
4	25	1	2	2	4	2	6
105	8	2	2	0	0	0	1
130	6	2	2	4	6	2	4
47	8	2	2	4	2	0	3
58	9	1	1	6	8	1	5
118	3	2	2	6	8	1	1
63	5	2	1	6	8	1	6
8	2	1	2	6	6	0	8
104	8	2	2	4	4	1	9
169	0	1	2	4	2	0	5
133	0	2	2	2	2	1	4
38	18	1	2	2	0	0	2
44	5	2	1	2	0	0	3
116	1	2	1	2	2	1	5
100	14	2	2	4	2	0	3
99	10	1	2	6	6	0	4
141	0	2	1	4	2	0	2
103	0	1	1	0	0	0	5
46	14	1	2	4	2	0	3
58	9	1	1	2	2	1	2
162	12	1	1	2	4	2	6
47	8	2	2	2	0	0	1
103	0	1	1	2	2	1	4
63	5	2	2	4	2	0	4
118	3	2	1	2	0	0	8
37	5	1	2	0	0	0	10
105	8	2	1	6	6	0	4
162	12	1	2	4	2	0	1
130	6	2	2	4	4	1	4
28	0	1	1	2	2	1	3
44	5	2	1	2	0	0	1
74	10	2	1	0	0	0	1
137	7	2	1	0	0	0	1
9	15	1	2	6	8	1	3
143	20	1	2	0	0	0	2
88	8	2	2	4	4	1	1
141	0	2	2	4	4	1	10
48	24	2	2	4	4	1	7
73	25	1	1	4	6	2	6
104	8	2	2	4	6	2	2
106	6	2	2	2	2	1	3
50	13	2	2	4	6	2	2
171	0	1	2	2	2	1	1
66	16	1	1	6	6	0	9
50	13	2	2	4	4	1	4
128	1	2	1	2	2	1	6
62	22	1	2	6	10	2	1
99	10	1	2	2	2	1	8
47	8	2	1	6	6	0	1
111	17	1	2	4	4	1	2
9	15	1	1	2	4	2	5
17	0	2	1	0	0	0	2
100	14	2	1	2	2	1	8
106	6	2	2	4	2	0	3
44	5	2	2	6	6	0	1
121	5	2	1	2	0	0	5
105	8	2	1	2	2	1	2
162	12	1	1	4	2	0	7
46	14	1	1	0	0	0	2
44	5	2	1	0	0	0	1
96	5	2	1	0	0	0	1
77	23	1	2	4	6	2	4
88	8	2	1	2	0	0	7
76	0	1	2	2	0	0	3
34	5	2	1	4	6	2	3
118	3	2	2	4	4	1	1
4	25	1	1	4	2	0	1
141	0	2	1	2	2	1	1
43	0	1	1	0	0	0	10
97	24	1	1	2	4	2	5
38	18	1	2	6	6	0	5
126	0	2	1	4	6	2	4
9	15	1	2	0	0	0	4
100	14	2	1	0	0	0	5
37	5	1	1	4	6	2	2
103	0	1	2	4	2	0	1
74	10	2	2	2	2	1	4
63	5	2	1	2	2	1	8
167	6	1	2	2	4	2	1
44	5	2	2	0	0	0	8
81	4	2	1	0	0	0	2
160	1	1	2	0	0	0	7
105	8	2	1	2	0	0	2
106	6	2	2	0	0	0	3
34	5	2	2	2	2	1	10
77	23	1	1	4	2	0	1
133	0	2	2	6	8	1	3
76	0	1	1	0	0	0	10
130	6	2	2	2	0	0	4
162	12	1	1	4	6	2	1
151	4	2	2	0	0	0	2
22	12	1	2	6	6	0	1
137	7	2	1	4	2	0	5
128	1	2	1	2	2	1	7
167	6	1	2	2	0	0	1
74	10	2	1	0	0	0	2
78	25	2	1	2	0	0	5
97	24	1	1	0	0	0	1
46	14	1	2	4	6	2	7
104	8	2	2	4	6	2	1
141	0	2	2	4	2	0	4
128	1	2	2	4	6	2	9
74	10	2	2	4	2	0	1
170	7	1	1	4	2	0	3
111	17	1	2	2	0	0	1
37	5	1	1	6	8	1	4
62	22	1	1	2	0	0	3
100	14	2	1	6	6	0	5
9	15	1	2	6	8	1	2
88	8	2	1	2	0	0	8
44	5	2	1	2	2	1	1
161	10	1	1	4	6	2	4
106	6	2	2	4	6	2	3
77	23	1	2	2	4	2	4
34	5	2	2	4	4	1	10
96	5	2	1	0	0	0	1
162	12	1	1	2	0	0	2
105	8	2	2	2	0	0	3
130	6	2	1	4	2	0	7
76	0	1	2	6	8	1	4
103	0	1	1	6	8	1	2
126	0	2	2	4	6	2	6
63	5	2	1	6	6	0	8
43	0	1	1	2	4	2	10
17	0	2	2	0	0	0	2
28	0	1	2	2	2	1	6
133	0	2	1	6	8	1	5
106	6	2	2	4	6	2	4
105	8	2	2	4	2	0	1
98	0	2	1	4	4	1	5
100	14	2	2	4	6	2	4
9	15	1	2	4	2	0	2
37	5	1	1	4	6	2	1
128	1	2	2	4	2	0	8
47	8	2	1	4	6	2	5
170	7	1	2	2	4	2	1
167	6	1	2	0	0	0	1
17	0	2	2	2	0	0	3
141	0	2	2	2	2	1	7
160	1	1	1	0	0	0	5
104	8	2	1	6	6	0	10
73	25	1	2	2	4	2	1
50	13	2	1	0	0	0	1
97	24	1	1	2	0	0	1
108	12	2	1	0	0	0	1
76	0	1	2	4	2	0	5
162	12	1	1	2	2	1	9
88	8	2	1	4	6	2	7
143	20	1	2	2	4	2	9
137	7	2	1	4	6	2	7
106	6	2	2	4	2	0	3
121	5	2	1	2	2	1	7
44	5	2	1	2	2	1	3
157	14	1	2	6	10	2	3
162	12	1	1	4	6	2	8
47	8	2	2	6	8	1	1
136	6	1	2	0	0	0	3
111	17	1	1	2	4	2	1
62	22	1	1	2	2	1	1
99	10	1	2	2	0	0	9
88	8	2	1	0	0	0	7
9	15	1	2	4	6	2	1
100	14	2	1	4	2	0	4
78	25	2	2	4	2	0	7
26	12	1	1	2	0	0	1
63	5	2	2	0	0	0	2
118	3	2	1	0	0	0	3
73	25	1	2	2	4	2	1
92	0	2	1	4	6	2	8
77	23	1	2	4	2	0	3
34	5	2	1	4	6	2	3
105	8	2	2	4	4	1	1
76	0	1	1	6	6	0	8
161	10	1	2	2	2	1	7
44	5	2	2	4	4	1	8
44	5	2	1	4	6	2	1
106	6	2	1	4	2	0	10
133	0	2	1	0	0	0	6
36	0	1	2	2	4	2	1
63	5	2	1	2	2	1	5
62	22	1	2	4	4	1	1
37	5	1	2	2	4	2	2
74	10	2	2	6	8	1	2
50	13	2	2	2	2	1	3
73	25	1	1	6	6	0	7
100	14	2	1	2	0	0	6
111	17	1	1	4	6	2	4
126	0	2	2	2	2	1	3
118	3	2	2	4	4	1	1
48	24	2	2	2	2	1	7
101	11	1	2	2	4	2	3
96	5	2	2	4	4	1	10
171	0	1	1	4	6	2	9
88	8	2	2	0	0	0	3
34	5	2	1	2	0	0	3
76	0	1	2	0	0	0	3
66	16	1	2	4	2	0	5
157	14	1	2	4	6	2	2
118	3	2	2	4	2	0	1
133	0	2	1	2	2	1	6
106	6	2	2	0	0	0	7
162	12	1	2	6	6	0	2
104	8	2	2	0	0	0	2
137	7	2	2	4	2	0	10
74	10	2	2	2	2	1	1
99	10	1	1	2	0	0	1
22	12	1	1	4	2	0	6
116	1	2	2	4	6	2	10
46	14	1	1	6	6	0	4
128	1	2	1	0	0	0	8
167	6	1	2	6	8	1	2
73	25	1	2	2	2	1	2
58	9	1	2	4	2	0	3
155	4	1	2	6	8	1	4
47	8	2	1	2	0	0	2
63	5	2	1	2	2	1	2
130	6	2	1	2	0	0	5
105	8	2	1	4	6	2	3
32	20	1	2	2	4	2	5
44	5	2	1	2	2	1	3
73	25	1	2	4	2	0	1
4	25	1	2	2	4	2	7
43	0	1	1	6	6	0	10
141	0	2	2	2	2	1	6
118	3	2	1	4	6	2	1
126	0	2	2	4	6	2	4
171	0	1	2	6	8	1	1
88	8	2	1	2	0	0	4
77	23	1	1	4	2	0	1
96	5	2	1	2	2	1	1
76	0	1	2	6	8	1	2
34	5	2	1	2	2	1	3
96	5	2	1	2	2	1	2
48	24	2	1	0	0	0	1
39	7	1	1	6	8	1	5
47	8	2	2	6	8	1	1
9	15	1	2	0	0	0	2
17	0	2	2	4	2	0	1
100	14	2	2	4	6	2	10
111	17	1	2	0	0	0	1
62	22	1	2	6	10	2	1
74	10	2	1	6	8	1	3
128	1	2	1	0	0	0	6
46	14	1	1	4	2	0	6
44	5	2	1	2	0	0	1
133	0	2	2	4	2	0	8
9	15	1	2	2	2	1	2
106	6	2	1	0	0	0	4
118	3	2	1	4	2	0	8
63	5	2	1	2	2	1	3
103	0	1	2	4	2	0	2
47	8	2	2	2	0	0	1
167	6	1	1	2	4	2	2
73	25	1	2	0	0	0	1
50	13	2	2	2	0	0	4
96	5	2	2	0	0	0	2
98	0	2	1	2	2	1	6
32	20	1	1	2	4	2	3
34	5	2	2	2	0	0	10
105	8	2	2	2	0	0	3
171	0	1	2	4	6	2	1
36	0	1	2	6	6	0	1
130	6	2	1	2	2	1	2
141	0	2	2	4	6	2	8
22	12	1	2	4	6	2	3
88	8	2	2	4	2	0	2
99	10	1	1	0	0	0	1
137	7	2	2	2	2	1	10
118	3	2	2	4	6	2	1
171	0	1	1	2	2	1	3
66	16	1	1	4	4	1	9
106	6	2	1	6	8	1	6
163	9	1	2	2	0	0	4
48	24	2	2	4	6	2	10
73	25	1	2	4	4	1	1
26	12	1	1	2	2	1	1
63	5	2	2	2	0	0	6
17	0	2	1	4	2	0	10
130	6	2	2	4	4	1	6
162	12	1	2	0	0	0	2
105	8	2	1	4	2	0	4
32	20	1	2	6	10	2	4
137	7	2	2	4	4	1	10
34	5	2	1	6	8	1	7
77	23	1	2	2	0	0	1
37	5	1	2	2	2	1	3
88	8	2	1	4	6	2	5
4	25	1	2	6	6	0	6
100	14	2	1	2	2	1	4
111	17	1	1	2	0	0	2
128	1	2	1	4	2	0	3
103	0	1	2	2	4	2	3
74	10	2	1	0	0	0	1
121	5	2	1	4	4	1	8
106	6	2	1	0	0	0	7
157	14	1	2	6	6	0	3
104	8	2	2	4	4	1	8
128	1	2	1	4	4	1	2
47	8	2	1	2	2	1	4
103	0	1	2	2	0	0	5
167	6	1	2	4	4	1	3
37	5	1	1	2	2	1	1
100	14	2	2	4	2	0	4
50	13	2	1	0	0	0	2
9	15	1	1	6	6	0	3
34	5	2	2	2	0	0	9
106	6	2	1	2	0	0	3
133	0	2	2	2	0	0	3
77	23	1	1	4	4	1	1
161	10	1	2	4	4	1	5
105	8	2	2	6	6	0	1
143	20	1	2	0	0	0	1
167	6	1	2	2	2	1	3
74	10	2	2	4	4	1	1
137	7	2	2	2	0	0	7
17	0	2	2	0	0	0	3
171	0	1	2	4	4	1	1
88	8	2	2	0	0	0	5
99	10	1	2	4	2	0	7
104	8	2	2	2	0	0	2
141	0	2	1	6	6	0	1
66	16	1	1	6	8	1	7
78	25	2	2	4	2	0	8
77	23	1	2	2	2	1	2
34	5	2	2	2	2	1	3
96	5	2	2	4	4	1	5
105	8	2	2	4	4	1	4
99	10	1	2	4	2	0	8
38	18	1	1	0	0	0	1
73	25	1	1	2	2	1	6
118	3	2	2	4	6	2	1
126	0	2	2	2	0	0	1
155	4	1	1	0	0	0	3
63	5	2	1	4	4	1	7
30	11	1	1	6	8	1	4
78	25	2	1	4	6	2	6
162	12	1	2	6	6	0	2
133	0	2	2	2	0	0	4
44	5	2	1	0	0	0	1
46	14	1	1	4	4	1	9
121	5	2	2	2	2	1	1
106	6	2	2	4	6	2	8
37	5	1	1	6	6	0	1
62	22	1	2	6	6	0	1
4	25	1	2	0	0	0	1
88	8	2	1	2	0	0	7
111	17	1	1	2	0	0	3
163	9	1	1	4	4	1	10
167	6	1	1	6	10	2	6
47	8	2	1	4	4	1	4
98	0	2	2	4	6	2	6
105	8	2	2	4	6	2	1
96	5	2	1	2	0	0	3
106	6	2	2	2	0	0	2
130	6	2	1	4	4	1	3
36	0	1	2	4	6	2	1
162	12	1	2	2	2	1	3
133	0	2	2	2	0	0	3
47	8	2	2	4	2	0	1
103	0	1	1	6	6	0	5
167	6	1	2	4	4	1	4
37	5	1	1	0	0	0	1
9	15	1	1	4	6	2	10
100	14	2	2	4	2	0	6
50	13	2	2	2	2	1	3
66	16	1	2	0	0	0	7
70	14	2	1	0	0	0	1
46	14	1	2	6	10	2	8
56	9	2	2	4	4	1	2
141	0	2	2	0	0	0	10
17	0	2	1	2	0	0	1
22	12	1	1	2	2	1	8
137	7	2	1	2	2	1	6
128	1	2	1	6	6	0	6
76	0	1	1	4	4	1	9
105	8	2	2	4	4	1	3
162	12	1	2	4	4	1	1
130	6	2	2	0	0	0	5
32	20	1	2	0	0	0	4
44	5	2	1	6	6	0	1
28	0	1	2	2	2	1	6
63	5	2	2	2	2	1	1
47	8	2	1	4	6	2	6
118	3	2	1	4	2	0	2
73	25	1	1	2	2	1	4
58	9	1	2	0	0	0	1
48	24	2	1	4	2	0	10
106	6	2	2	2	0	0	6
104	8	2	2	2	0	0	3
46	14	1	1	6	6	0	9
136	6	1	2	0	0	0	5
141	0	2	2	4	4	1	9
171	0	1	2	0	0	0	2
116	1	2	1	4	4	1	2
137	7	2	2	2	0	0	7
99	10	1	1	4	2	0	5
74	10	2	1	4	6	2	8
106	6	2	1	6	6	0	3
77	23	1	1	4	6	2	1
133	0	2	2	2	0	0	3
162	12	1	1	4	4	1	8
130	6	2	1	4	6	2	1
44	5	2	1	0	0	0	3
74	10	2	1	4	2	0	2
37	5	1	1	2	0	0	1
111	17	1	2	4	4	1	4
100	14	2	2	0	0	0	9
157	14	1	2	2	2	1	2
63	5	2	2	2	0	0	3
74	10	2	2	0	0	0	1
170	7	1	1	4	4	1	2
46	14	1	2	6	6	0	7
48	24	2	2	4	2	0	10
126	0	2	2	4	2	0	2
88	8	2	1	2	0	0	7
76	0	1	2	4	6	2	3
96	5	2	2	4	6	2	7
159	5	1	1	2	2	1	4
101	11	1	2	4	2	0	1
111	17	1	1	6	8	1	7
100	14	2	1	6	8	1	3
18	5	1	1	2	2	1	9
170	7	1	2	0	0	0	3
128	1	2	2	6	8	1	9
78	25	2	2	4	2	0	9
62	22	1	2	0	0	0	1
37	5	1	1	4	4	1	2
105	8	2	2	0	0	0	1
161	10	1	1	2	2	1	10
81	4	2	1	2	2	1	1
169	0	1	1	0	0	0	3
44	5	2	1	4	2	0	1
106	6	2	2	0	0	0	3
121	5	2	1	4	4	1	6
34	5	2	2	4	6	2	2
96	5	2	1	4	2	0	1
171	0	1	2	4	4	1	1
77	23	1	1	6	10	2	2
88	8	2	2	4	6	2	3
96	5	2	1	2	0	0	1
126	0	2	2	2	2	1	2
9	15	1	2	2	0	0	2
118	3	2	1	2	0	0	3
78	25	2	2	6	6	0	7
162	12	1	1	4	2	0	5
30	11	1	2	0	0	0	1
141	0	2	1	2	2	1	1
17	0	2	1	2	2	1	4
128	1	2	1	4	4	1	8
137	7	2	1	4	2	0	2
167	6	1	2	4	2	0	3
74	10	2	2	2	2	1	1
88	8	2	2	0	0	0	2
22	12	1	1	2	4	2	7
171	0	1	2	0	0	0	1
66	16	1	1	4	2	0	10
50	13	2	2	0	0	0	2
48	24	2	1	2	2	1	8
18	5	1	1	6	8	1	8
56	9	2	1	2	0	0	1
46	14	1	2	6	6	0	2
104	8	2	2	2	2	1	1
96	5	2	2	4	2	0	4
44	5	2	2	4	2	0	5
36	0	1	1	4	6	2	10
130	6	2	2	0	0	0	1
133	0	2	2	2	0	0	5
50	13	2	1	4	6	2	4
162	12	1	1	2	2	1	8
167	6	1	2	0	0	0	1
47	8	2	1	0	0	0	5
103	0	1	1	6	10	2	4
63	5	2	1	4	6	2	2
37	5	1	2	2	2	1	3
171	0	1	1	2	0	0	2
88	8	2	1	2	2	1	8
62	22	1	1	0	0	0	1
99	10	1	1	6	8	1	8
99	10	1	1	4	6	2	8
74	10	2	2	6	8	1	1
128	1	2	2	4	6	2	7
111	17	1	2	0	0	0	1
106	6	2	2	4	6	2	4
160	1	1	1	2	0	0	9
48	24	2	1	4	2	0	10
44	5	2	1	4	6	2	1
169	0	1	1	4	2	0	2
133	0	2	1	2	2	1	8
151	4	2	2	0	0	0	5
76	0	1	2	6	10	2	4
130	6	2	1	0	0	0	5
163	9	1	1	4	2	0	7
105	8	2	1	2	2	1	3
77	23	1	1	2	2	1	1
34	5	2	2	4	6	2	8
17	0	2	2	2	0	0	2
103	0	1	2	2	0	0	4
63	5	2	1	4	2	0	4
73	25	1	1	6	6	0	7
167	6	1	2	4	2	0	3
155	4	1	2	0	0	0	1
47	8	2	2	0	0	0	1
48	24	2	1	4	6	2	5
[truncated: 9,779 more rows]

## Sheet: Readme
The Data tab contains all data used in the experiments reported in Bouwer, Burgoyne, Odijk, Honing & Grahn. The labels used in this dataset are:
User_id	Unique identifier number for this participant
Years_training	Years of musical training reported by the participant
Experiment	Number of the experiment (1 or 2)
Accent_type	Type of accent used for this rhythm (1=temporal accents; 2=intensity accents)
Beats_missing	Number of beats missing in this rhythm. The number corresponds to the number of beats missing in the total rhythm, which consists of two halves with an equal number of beats missing. Per 4 beats, between 0 and 3 beats could be missing, which translates to 0, 2, 4 or 6 in this dataset.
Accents_offbeat	Number of accents off the beat in this rhythm. The number corresponds to the number of accents off the beat in the total rhythm, which consists of two halves with an equal number of accents off the beat. Per 4 beats, between 0 and 5 accents could occur off the beat, which translates to 0, 2, 4, 6, 8 or 10 in this dataset.
Accents_offbeat_category	Classification of number of accents off the beat as described in the article. To avoid problems with collinearity in the model, number of accents off the beat was classified as "few", "some", or "many" (0=few; 1=some; 2=many)
Rating	The rating provided by the participant
